# Supplementary material for: Identification of Core Genes of Toll-like Receptor Pathway from Lymantria dispar and Induced Expression upon Immune Stimulant
Source: Insects. 2021 Sep 14;12(9):827. doi: 10.3390/insects12090827 (PMC8469855; doi:10.3390/insects12090827)
Supplement: Supplementary file 1 [file insects-12-00827-s001.zip]

Archive with 1 entries (1 files):
- insects-1300464-supplementary.pdf
